# Supplementary material for: Recombinant Forms of α-Amylase AmyBL159 from a Thermophilic Bacterium Bacillus licheniformis MGMM159: The Effect of the Expression System on the Enzyme Properties
Source: Microorganisms. 2025 Dec 2;13(12):2747. doi: 10.3390/microorganisms13122747 (PMC12735216; doi:10.3390/microorganisms13122747)
Supplement: Supplementary file 1 [file microorganisms-13-02747-s001.zip]

Archive with 1 entries (1 files):
- microorganisms-4015270-supplementary.pdf
